# Supplementary material for: Prognostic Role of Soluble and Extracellular Vesicle-Associated PD-L1, B7-H3 and B7-H4 in Non-Small Cell Lung Cancer Patients Treated with Immune Checkpoint Inhibitors
Source: Cells. 2023 Mar 8;12(6):832. doi: 10.3390/cells12060832 (PMC10047289; doi:10.3390/cells12060832)
Supplement: Supplementary file 1 [file cells-12-00832-s001.zip]

Archive with 2 entries (2 files):
- cells-2213101-supplementary.pdf
- cells-2213101-supplementary_Tables_Revised.xlsx
