# Supplementary material for: Prognostic Role of Soluble and Extracellular Vesicle-Associated PD-L1, B7-H3 and B7-H4 in Non-Small Cell Lung Cancer Patients Treated with Immune Checkpoint Inhibitors
Source: Cells. 2023 Mar 8;12(6):832. doi: 10.3390/cells12060832 (PMC10047289; doi:10.3390/cells12060832)
Supplement: Supplementary file 1 [file cells-12-00832-s001.zip › cells-2213101-supplementary_Tables_Revised.xlsx]

## Sheet: Legends
Table S. Legends
Table S1.	List of the most relevant clinico-pathological characteristics of 182 patients enrolled to receive pembrolizumab in first-line therapy (56; Pembro cohort) or nivolumab in second or further lines of treatment (126; Nivo cohort)
Table S2.	Plasma levels of four circulating biomarkers obtained by ELISA (pg/mL for sPD-L1 and sB7-H4; ng/mL for sB7-H3) and by ELLA (pg/mL for IFNG) assays. #N/D: not detected.
Table S3.	Six-, twelve- and eighteen-month progression-free (a) and overall (b) survival probabilities estimated through the Kaplan-Meier method according to biomarkers levels in 56 patients of Pembro cohort. Legend - N: number of patients at risk at T0; P/P%, D/D%: absolute/relative frequency of adverse events (P and D stand for progression and death); Prob: survival probability; 95%CL: 95% confidence lim…
Table S4.	Six-, twelve- and eighteen-month progression-free (A) and overall (B) survival probabilities estimated through the Kaplan-Meier method according to biomarkers levels in 126 patients of Nivo cohort. Legend - N: number of patients at risk at T0; P/P%, D/D%: absolute/relative frequency of adverse events (P and D stand for progression and death); Prob: survival probability; 95%CL: 95% confidence limi…
Table S5.	Association between best RECIST response and biomarker levels estimated through the modified Poisson regression analysis in Pembro (A) and Nivo (B) cohorts. Legend – CR/PR/SD: complete/partial/stable-disease best RECIST response; NR: non-response; N/%: absolute/relative frequency; RR: non-response rate ratio adjusted for gender, age, cycles of therapy, ECOG-PS and histotype; 95%CL: 95% confidence…
Table S6.	Percentage of EV positivity for PD-L1, B7-H3 and B7-H4 in 9 out of 56 patients from Pembro cohort.
Table S7.	Percentage of EV positivity for PD-L1, and B7-H3 in 20 out of 56 patients from Pembro cohort selected based on RECIST response (11/20 non-responding, NR: 10 progression disease and 1 early death; 9/20 responding patients, CR/PR: 2 Complete response and 7 partial response) at baseline (prior to therapy; T0) and at CT-SCAN assessment of first response (T1).
Table S8.	Association between best RECIST response and change (Δ= T1 – T0) in PD-L1-EVs and B7-H3-EVs frequency in Pembro cohort estimated through the multivariable modified Poisson regression analysis. Legend - T0: baseline biomarker level; T1: level after about 2 months from baseline; PR/PC: complete/partial best RECIST response; NR: non-response; N/%: absolute/relative frequency; RR: non-response rate r…

## Sheet: Table S1
Patient's ID	Cohort (Nivo: 1; Pembro: 2)	Clinical and biologica data							Therapy information		RECIST Response				PFS		OS
		Gender (0: Male; 1: Female 1)	Age (years at the start of therapy)	Smoking Habit (1: former smoker; 2: smoker; 0: never smoker; -99: UNK)	ECOG PS (number)	Histotype (0: Adenocarcinoma; 1: Squamous cell carcinoma; 2: Not Otherwise Specified; 3: Poorly differentiated carcinoma; 4: neuroendocrine differentiation; 5: mixed adeno-squamous; 6: pleomorphic; 7: Large cells)	Stage (4: IIIB ; 5: IV)	Tissue PD-L1 expression (-99: unknown)	Number of prior lines of threatment	Cycles number of anti-PD1-based therapy (-99: unknown)	RECIST at 1st computed tomography evaluation (0: Complete response; 1: Partial response; 2: Stable disease; 3: Progression of disease; 4: Early death; -99: unknown)	1st Rivaluation (months from baseline)	RECIST at the time of Best response (0: Complete response; 1: Partial response; 2: Stable disease; 3: Progression of disease; 4: Early death; -99: unknown)	BEST RESPONSE RECIST (months from baseline)	RECIST PFS (0: No disease progression; 1: disease progression)	PFS (months)	Survival (0: Alive; 1: Death)	OS (months)
1	1	0	73.5359	1	0	0	5	-99	2	20	2	1.8	2	1.8	1	7.63333	1	11.3667
2	1	0	44.1834	0	1	0	5	-99	3	6	2	1.63333	2	1.63333	1	5.86667	1	15.7333
3	1	0	64.5175	2	2	0	5	-99	1	19	2	1.6	2	1.6	1	6.2	1	19.8
4	1	0	66.1903	2	0	0	5	-99	6	6	3	1.53333	3	1.53333	1	1.53333	1	5.23333
5	1	1	61.9165	2	1	0	5	-99	2	4	3	1.66667	3	1.66667	1	1.66667	1	2.1
6	1	1	82.0342	2	1	0	5	-99	1	48	2	1.46667	1	14.7333	1	39.9	0	41.4667
7	1	1	64.7447	2	1	1	5	0	1	52	2	1.76667	1	5.1	1	33.5	1	33.5
8	1	0	87.6194	1	1	1	5	0	1	6	3	1.6	3	1.6	1	1.6	1	4.96667
9	1	1	65.8042	2	1	0	5	0	1	11	0	1.63333	0	1.63333	1	18.1333	1	20.8
10	1	0	70.1218	2	1	0	5	0	6	15	2	1.6	1	3.46667	1	8	1	8
11	1	0	80.1013	1	1	1	5	0	1	9	3	1.63333	3	1.63333	1	1.63333	1	8.06667
12	1	1	72.1396	0	0	0	5	-99	1	38	2	1.7	1	4.26667	0	19.3	0	19.7667
13	1	0	86.3984	1	1	1	5	-99	1	3	3	1.63333	3	1.63333	1	1.63333	1	3.66667
14	1	1	62.7159	1	3	0	5	-99	3	2	4	-	4	-	1	1.33333	1	1.33333
15	1	0	59.0719	2	1	0	5	-99	2	1	4	-	4	-	1	0.666667	1	0.666667
16	1	0	69.755	2	0	0	5	0	3	10	2	1.6	1	3.5	0	48.8333	1	48.8333
17	1	0	81.3689	1	1	1	5	-99	1	38	3	1.7	3	1.7	1	1.7	1	31.5
18	1	0	77.7933	1	1	0	5	-99	2	12	2	1.6	2	1.6	1	2.86667	1	5.83333
19	1	0	74.4339	1	2	0	5	-99	2	2	4	-	4	-	1	0.6	1	0.6
20	1	0	75.8412	2	1	1	5	0	1	31	2	2.03333	1	4.9	0	19.4	0	21.1
21	1	1	67.1786	1	1	0	5	-99	1	68	2	1.6	1	3.73333	1	38.7667	0	40.7333
22	1	1	64.8597	1	1	1	5	2	2	5	3	1.53333	3	1.53333	1	1.53333	1	2.16667
23	1	1	68.5476	1	0	0	5	-99	2	1	4	-	4	-	1	1.43333	1	1.43333
24	1	0	77.3607	1	0	1	5	-99	2	22	3	1.8	3	1.8	1	1.8	1	13.1
25	1	0	68.9911	2	1	0	5	4	2	6	3	1.63333	3	1.63333	1	1.63333	1	4.43333
26	1	0	46.9897	2	2	0	5	-99	6	52	2	1.73333	1	12.4333	1	64.5333	0	70.9333
27	1	0	70.2834	1	2	1	4	-99	1	6	3	1.4	3	1.4	1	1.4	1	4.16667
28	1	0	70.7242	2	1	0	5	0	3	-99	4	-	4	-	1	19.7	1	19.7
29	1	0	81.3415	1	1	1	4	-99	1	4	2	1.6	2	1.6	1	2.23333	1	2.23333
30	1	0	74.7132	1	0	0	5	-99	3	47	2	1.56667	2	1.56667	1	14.4667	1	23.1667
31	1	0	72.4819	2	1	0	5	-99	2	6	3	3.53333	3	3.53333	1	3.53333	1	6.23333
32	1	0	70.7132	1	1	1	5	-99	1	2	4	-	4	-	1	1.03333	1	1.03333
33	1	0	70.0753	1	2	1	4	-99	1	4	3	1.7	3	1.7	1	1.7	1	2.1
34	1	0	75.0253	1	2	0	5	-99	1	6	2	1.63333	2	1.63333	1	3.76667	1	3.76667
35	1	1	78.0397	2	2	3	5	-99	1	4	4	-	4	-	1	1.66667	1	1.66667
36	1	0	71.373	1	1	0	5	-99	1	10	2	1.4	2	1.4	1	4.56667	1	8.6
37	1	0	54.026	0	2	0	5	-99	3	1	4	-	4	-	1	2	1	2
38	1	0	71.4059	2	1	0	5	-99	2	7	2	1.6	2	1.6	1	3.7	1	4.7
39	1	1	79.6112	0	1	0	5	0	1	6	3	1.36667	3	1.36667	1	1.36667	1	14.3333
40	1	0	74.8556	2	1	0	5	0	1	6	3	1.56667	3	1.56667	1	1.56667	1	21.6667
41	1	0	74.0479	1	1	0	5	-99	2	86	2	1.63333	1	3.43333	0	40.3333	0	40.7
42	1	0	79.321	1	1	0	5	-99	2	3	4	-	4	-	1	5.1	1	5.1
43	1	0	60.6379	1	0	0	5	0	1	2	4	-	4	-	1	1.63333	1	1.63333
44	1	0	75.7755	1	1	0	5	0	1	2	4	-	4	-	1	1.26667	1	1.26667
45	1	0	68.8104	2	1	0	5	35	1	21	3	1.8	3	1.8	1	1.8	0	16
46	1	0	85.0842	2	1	0	5	-99	1	11	2	2.1	2	2.1	1	6.16667	1	6.16667
47	1	0	70.7461	-99	1	0	5	0	1	18	2	2.1	2	2.1	1	10.1	1	22.8
48	1	0	62.7817	1	1	1	5	-99	1	4	3	1.83333	3	1.83333	1	1.83333	1	2.6
49	1	0	63.5455	2	1	0	5	0	1	12	2	1.5	2	1.5	1	5.6	1	18.7333
50	1	0	64.386	2	0	0	5	-99	2	79	2	1.8	1	18.5	0	41.1333	0	43.1
51	1	1	68.4189	1	0	0	5	-99	3	6	3	1.66667	3	1.66667	1	1.66667	1	6.5
52	1	0	81.2758	1	1	3	5	0	1	6	3	1.6	3	1.6	1	1.6	1	4
53	1	0	64.1396	1	1	0	5	-99	2	2	3	1.53333	3	1.53333	1	1.53333	1	1.76667
54	1	0	67.1841	1	1	4	5	-99	1	2	4	-	4	-	1	0.733333	1	0.733333
55	1	0	76.9993	1	1	0	5	-99	1	19	2	1.4	2	1.4	1	4.36667	1	14.9333
56	1	1	75.0773	1	1	0	5	0	1	2	3	1.56667	3	1.56667	1	1.56667	1	2.5
57	1	1	56.9665	1	2	0	5	-99	1	2	4	-	4	-	1	1.63333	1	1.63333
58	1	0	69.4428	1	0	0	5	-99	2	4	3	1.73333	3	1.73333	1	1.73333	1	4.26667
59	1	0	52.0821	1	0	1	5	-99	1	5	3	1.7	3	1.7	1	1.7	1	9.3
60	1	1	82.5982	2	2	5	5	25	1	16	3	1.93333	3	1.93333	1	1.93333	0	18.1333
61	1	0	79.4962	1	2	0	5	-99	1	2	2	0.966667	2	0.966667	1	1.2	1	1.2
62	1	1	55.9179	2	0	0	5	-99	3	80	1	1.53333	1	1.53333	1	41	0	41.4333
63	1	0	80.3504	-99	1	0	5	25	1	6	2	1.6	2	1.6	1	3.8	1	3.8
64	1	1	78.5599	0	1	0	5	-99	3	28	2	1.66667	1	4.73333	1	7.1	1	17.5
65	1	1	55.0472	2	0	0	5	-99	2	7	3	1.5	3	1.5	1	1.5	1	10
66	1	1	58.1136	2	1	0	5	0	1	4	2	1.56667	2	1.56667	1	3.33333	1	3.33333
67	1	0	76.627	1	1	0	5	-99	3	3	-99	-	-99	-	1	6.13333	1	6.13333
68	1	0	69.9165	2	1	1	5	-99	1	5	3	1.93333	3	1.93333	1	1.93333	1	13.2
69	1	0	65.9466	2	1	1	5	-99	1	57	1	1.5	1	1.5	1	21.2333	1	32.1667
70	1	0	61.1472	1	1	0	5	-99	1	2	4	-	4	-	1	0.733333	1	0.733333
71	1	0	74.7461	1	1	0	5	0	1	76	3	1.66667	3	1.66667	1	1.66667	0	45.2
72	1	0	59.9316	2	1	1	5	-99	1	4	3	1.53333	3	1.53333	1	1.53333	1	4.33333
73	1	0	60.6598	1	1	1	5	-99	1	33	2	2.36667	1	4.63333	1	15.9	1	18.5667
74	1	0	70.4257	1	1	1	5	-99	1	16	2	1.63333	2	1.63333	1	4.03333	1	13.3333
75	1	0	61.5743	2	2	0	5	-99	3	50	2	1.76667	1	3.6	1	8.06667	1	33.6333
76	1	0	71.1403	1	0	0	5	-99	1	14	3	1.86667	3	1.86667	1	1.86667	0	18.1333
77	1	0	78.2423	1	0	0	5	15	1	33	2	1.53333	1	3.53333	1	17.9333	1	17.9333
78	1	0	83.2964	1	1	1	5	>50	1	13	2	1.53333	1	6.9	1	8.16667	1	8.16667
79	1	1	72.1369	0	1	0	5	-99	4	6	2	1.33333	2	1.33333	1	2.16667	1	5.6
80	1	0	57.5168	2	1	0	5	≥50	1	28	3	1.7	3	1.7	1	1.7	1	18.2667
81	1	1	79.603	1	1	0	5	52	2	52	2	2.13333	1	3.76667	0	66.7	0	67.6333
82	1	0	60.4189	1	1	0	5	-99	3	1	4	-	4	-	1	0.533333	1	0.533333
83	1	0	75.1047	0	0	0	5	-99	2	6	3	1.66667	3	1.66667	1	1.66667	1	9.93333
84	1	0	57.6756	2	0	0	5	-99	1	85	2	1.76667	1	13.8667	0	57.8667	0	60.0667
85	1	0	66.1191	1	2	0	5	-99	2	1	-99	-	-99	-	1	8.86667	1	8.86667
86	1	1	72.1259	2	1	1	5	-99	1	3	4	-	4	-	1	1.73333	1	1.73333
87	1	0	75.729	1	1	0	5	-99	3	24	1	1.7	1	1.7	1	18.1333	1	18.1333
88	1	1	81.0842	2	1	1	5	0	1	8	1	2.56667	1	2.56667	1	4.4	1	4.4
89	1	1	67.2909	2	1	0	5	-99	1	1	4	-	4	-	1	0.533333	1	0.533333
90	1	1	57.6427	2	1	0	5	-99	1	1	4	-	4	-	1	1.03333	1	1.03333
91	1	0	53.2567	2	1	0	5	0	1	6	3	1.56667	3	1.56667	1	1.56667	1	4.36667
92	1	1	65.2621	0	0	0	5	-99	2	15	3	1.73333	3	1.73333	1	1.73333	1	27.2333
93	1	1	69.3388	1	0	0	5	-99	1	8	3	1.4	3	1.4	1	1.4	1	4.1
94	1	0	61.5168	1	0	0	5	-99	5	100	1	1.7	1	1.7	0	54.6333	0	56.2
95	1	0	72.0438	0	0	1	5	-99	3	48	2	2.33333	2	2.33333	1	50.2333	1	50.2333
96	1	0	57.2841	1	1	1	5	-99	1	5	3	1.9	3	1.9	1	1.9	1	4.16667
97	1	0	68.564	1	1	0	5	0	2	1	4	-	4	-	1	1.7	1	2.2
98	1	1	55.2827	2	0	0	5	-99	2	11	3	1.56667	3	1.56667	1	1.56667	1	25.1
99	1	0	63.1732	1	1	0	5	0	2	7	2	1.6	2	1.6	1	3.63333	1	4.2
100	1	0	76.0657	1	1	1	4	-99	1	8	3	1.6	3	1.6	1	1.6	1	10
101	1	0	76.8734	1	1	1	5	-99	2	3	4	-	4	-	1	1.73333	1	1.73333
102	1	1	63.6879	2	1	0	5	0	1	12	3	1.6	3	1.6	1	1.6	1	9.53333
103	1	1	77.4593	1	0	0	5	-99	2	46	3	2	3	2	1	2	0	69
104	1	0	77.0541	1	2	1	5	-99	1	1	4	-	4	-	1	0.633333	1	0.633333
105	1	0	73.1088	2	1	1	5	4	1	4	3	2.3	3	2.3	1	2.3	1	3.3
106	1	0	55.332	1	0	0	5	-99	1	18	2	1.53333	2	1.53333	1	12.1	1	12.1
107	1	0	67.1321	2	0	0	5	0	2	7	2	1.63333	2	1.63333	1	8.86667	1	28.8
108	1	0	77.9713	1	1	0	5	30	1	25	4	-	4	-	1	12.6333	1	12.6333
109	1	0	65.6427	1	1	0	5	-99	3	6	3	2.7	3	2.7	1	2.7	1	8.93333
110	1	0	70.3655	1	1	0	4	-99	1	21	2	1.56667	2	1.56667	1	7.6	1	15.4667
111	1	1	71.0089	1	1	1	4	70	1	9	2	1.83333	2	1.83333	1	3.96667	1	5.4
112	1	0	71.896	1	1	0	5	30	1	25	1	1.56667	1	1.56667	0	33.5333	0	45.9
113	1	0	68.1177	1	1	0	5	-99	1	5	3	1.66667	3	1.66667	1	1.66667	1	2.6
114	1	1	71.7864	1	0	0	5	0	1	6	3	1.06667	3	1.06667	1	1.06667	1	9.06667
115	1	0	75.8741	1	1	0	5	25	2	6	2	1.56667	2	1.56667	1	23.7667	1	23.7667
116	1	0	55.9589	2	0	0	5	-99	1	58	2	1.5	1	6.86667	0	26.3	0	28.1
117	1	0	64.3039	1	1	3	5	15	1	1	4	-	4	-	1	1.3	1	1.3
118	1	1	68.7173	2	1	0	5	-99	1	8	2	1.56667	2	1.56667	1	3.43333	1	6.53333
119	1	0	66.2642	0	1	0	5	3	1	5	3	1.16667	3	1.16667	1	1.16667	1	3.63333
120	1	0	79.1814	1	1	2	5	-99	4	5	3	1.86667	3	1.86667	1	1.86667	1	2.96667
121	1	0	81.1718	1	1	1	5	0	1	31	2	1.66667	2	1.66667	1	7.7	1	18.0667
122	1	0	63.1732	1	0	0	5	-99	1	123	-99	-	-99	-	0	57.2333	0	60.1333
123	1	0	71.9288	2	1	0	5	-99	2	13	2	1.6	2	1.6	1	4.66667	1	9.43333
124	1	1	62.0643	1	1	0	5	-99	1	21	2	1.6	2	1.6	1	7.26667	1	16.2
125	1	1	64.282	1	1	0	5	-99	1	21	2	2.33333	1	4.13333	1	16.1333	1	24.3
126	1	0	58.705	2	1	0	5	0	1	4	3	1.9	3	1.9	1	1.9	1	5.46667
127	2	0	62.4997	1	0	0	5	65	0	58	2	1.16667	1	5.23333	1	11.9667	0	43.3667
128	2	0	75.9233	1	0	1	5	55	0	26	2	1.96667	2	1.96667	1	10.7333	0	22.1333
129	2	1	71.77	1	2	3	5	65	0	1	4	-	4	-	1	1.13333	1	1.13333
130	2	0	50.5161	2	0	3	5	80	0	4	3	0.666667	3	0.666667	1	0.666667	1	2.43333
131	2	0	78.4449	1	1	0	5	>50	0	11	2	4.93333	2	4.93333	1	7.5	1	15.9667
132	2	0	72.0055	1	2	0	5	85	0	2	4	-	4	-	1	1.86667	1	1.86667
133	2	0	81.0294	2	2	0	5	90	0	2	4	-	4	-	1	1.26667	1	1.26667
134	2	0	75.1458	0	1	1	5	70	0	23	2	1.93333	1	4.03333	0	14.1	0	16.3333
135	2	0	65.0103	2	0	0	5	85	0	16	1	1.5	1	1.5	1	5.2	0	13.5
136	2	1	76.0986	1	2	0	5	65	0	18	2	2.2	1	4.46667	1	7.06667	0	13.5
137	2	0	67.6605	1	1	1	5	>50	0	21	2	1.16667	2	1.16667	1	11.2333	1	15.5
138	2	0	88.8049	1	1	1	5	80	0	2	3	1.4	3	1.4	1	1.4	1	3.56667
139	2	0	88.7255	1	1	0	5	55	0	17	1	1.83333	1	1.83333	1	7.4	0	12.5
140	2	0	79.2909	1	1	0	5	85	0	18	2	2.3	1	7.76667	0	10.7	0	13.0333
141	2	0	77.3634	1	1	2	5	65	0	3	3	1.63333	3	1.63333	1	1.63333	1	5.36667
142	2	0	56.7201	1	1	0	5	75	0	2	4	-	4	-	1	1.26667	1	1.26667
143	2	0	73.5934	1	1	0	5	55	0	33	2	1.86667	1	8.16667	1	10.0667	0	26.3333
144	2	1	69.3169	2	0	7	5	90	0	2	2	1.63333	2	1.63333	0	10.3333	0	10.6667
145	2	0	77.5414	2	2	3	5	65	0	4	4	-	4	-	1	2.53333	1	2.53333
146	2	1	61.5606	1	2	0	5	70	0	3	3	1.06667	3	1.06667	1	1.73333	1	11.1
147	2	0	64.5448	2	1	0	5	75	0	12	2	1.86667	2	1.86667	1	6.23333	0	14.1333
148	2	1	64.6352	2	1	0	5	88	0	2	4	-	4	-	1	0.933333	1	0.933333
149	2	1	79.5674	2	2	2	5	55	0	17	2	2	2	2	1	13.2333	1	18.2
150	2	1	62.9487	1	1	0	5	85	0	3	3	1.7	3	1.7	1	1.7	1	2
151	2	0	64.6817	2	0	0	5	75	0	3	1	1.53333	1	1.53333	1	9.8	0	17.7333
152	2	1	62.8556	1	1	0	5	85	0	23	2	1.9	1	4.73333	1	15	1	20.3
153	2	0	70.2231	-99	0	1	5	75	0	30	2	1.6	2	1.6	1	7.93333	1	23.4667
154	2	0	66.2888	2	0	3	5	55	0	2	3	1	3	1	1	1	1	2.56667
155	2	0	80.3066	1	1	0	5	65	0	14	1	1.8	1	1.8	1	9.3	0	14.3667
156	2	1	61.588	-99	0	3	5	85	0	33	3	1.86667	3	1.86667	1	1.86667	1	24
157	2	0	77.8617	1	0	0	5	80	0	5	3	2.76667	3	2.76667	1	2.76667	1	3.93333
158	2	0	77.755	2	1	1	5	80	0	9	2	1.6	1	4.1	1	5.83333	0	14.1333
159	2	0	61.8645	1	0	0	5	>50	0	15	2	1	1	3.03333	1	11.5	1	22.8
160	2	0	69.8809	1	1	0	5	55	0	6	2	1.73333	2	1.73333	1	7.13333	1	7.13333
161	2	1	67.8029	2	1	1	5	65	0	4	2	1.7	2	1.7	1	5	1	5
162	2	0	65.1581	1	1	6	5	>50	0	8	0	1.2	0	1.2	0	42.0667	0	43.1
163	2	0	74.7269	1	1	1	5	>50	0	10	2	1.2	2	1.2	1	6.5	1	10.1333
164	2	0	81.013	2	2	0	5	75	0	2	4	-	4	-	1	1.06667	1	1.06667
165	2	0	69.3607	1	1	1	5	65	0	13	2	1.66667	2	1.66667	1	8.9	1	8.9
166	2	0	67.5975	2	1	1	5	85	0	7	1	1.7	1	1.7	1	7	1	7.03333
167	2	0	56.3915	0	0	0	5	85	0	6	3	1.63333	3	1.63333	1	1.63333	0	13.9667
168	2	0	76.6324	2	0	1	5	60	0	36	1	1.2	1	1.2	1	2.4	1	31.7333
169	2	0	74.1821	1	2	1	5	70	0	15	1	1.93333	1	1.93333	1	12.6333	0	12.8
170	2	1	65.8234	1	1	1	5	>50	0	1	4	-	4	-	1	0.266667	1	0.266667
171	2	0	57.6564	2	0	0	5	85	0	17	2	1	1	1	0	10	0	12.3333
172	2	0	65.8152	1	0	3	5	75	0	12	2	1.26667	2	1.26667	1	8.66667	1	11.0333
173	2	0	75.6934	2	0	5	5	93	0	15	2	1.76667	2	1.76667	1	9.7	1	10.0667
174	2	1	77.6591	1	0	0	5	80	0	39	0	1.96667	0	1.96667	0	37.3	0	38.2333
175	2	0	73.5168	2	1	0	5	85	0	21	2	1.83333	2	1.83333	1	7.03333	0	16.5333
176	2	0	53.2183	2	0	0	5	>50	0	39	3	1.83333	3	1.83333	1	1.83333	0	29.1333
177	2	0	59.9452	2	1	0	5	75	0	7	3	3.23333	3	3.23333	1	3.23333	1	13.7
178	2	0	80.2026	1	1	3	5	85	0	5	1	1.43333	1	1.43333	1	8.5	1	10.9
179	2	1	76.4107	1	0	0	5	>50	0	16	2	1	1	2.3	1	9.1	1	40.3333
180	2	0	60.293	2	2	3	5	80	0	2	3	1.43333	3	1.43333	1	1.43333	1	2.63333
181	2	0	68.6324	1	1	0	5	85	0	3	4	-	4	-	1	1.5	1	1.5
182	2	0	82.4148	1	1	1	5	80	0	8	2	1.66667	2	1.66667	1	4.76667	1	13.9

## Sheet: Table S2
Patient's ID	Cohort (Nivo: 1; Pembro: 2)	sPD-L1 (pg/ml)	sB7H4 (pg/ml)	INFG (pg/ml)	sB7-H3 (ng/ml)
1	1	24.3638	139.676	1.23	2.21054
2	1	31.26	15.2148	0.547	0.390095
3	1	14.4724	12.8665	0.693	0.363144
4	1	11.3099	43.4298	1.38	0
5	1	23.9226	7.648	0.457	2.10035
6	1	21.4382	66.3561	3.23	0.276317
7	1	21.0675	36.8459	0.579	0
8	1	46.0973	86.5778	2.03	0.195048
9	1	51.857	202.423	3.17	1.24705
10	1	14.9722	51.1756	1.1	4.55746
11	1	0	26.3891	0.868	0
12	1	20.7512	0	1.04	0.631467
13	1	53.0604	25.0335	1.34	0
14	1	34.3946	738.108	5.14	0.16254
15	1	67.4759	#N/A	0.889	#N/A
16	1	59.1643	17.8687	0.979	0
17	1	29.6749	219.519	1.88	0.274812
18	1	13.2844	44.0108	0.638	7.18006
19	1	23.3063	47.8305	0.647	0.853879
20	1	28.9613	0	1.75	1.52787
21	1	94.1615	18.9982	0.812	1.04025
22	1	15.3779	4.70082	3.58	#N/A
23	1	20.2247	40.0027	1.19	0.186479
24	1	21.4573	100.276	2.11	0.706658
25	1	24.8006	82.5135	0.714	0
26	1	16.3213	68.7045	1.95	1.07962
27	1	26.3879	27.2174	9.58	0.412217
28	1	11.8253	28.6525	16.1	0.812698
29	1	31.82	20.1924	4.79	4.13212
30	1	19.7664	150.896	1.56	0
31	1	27.4151	54.6145	0.552	0.559438
32	1	53.0951	42.2206	2.63	0.731429
33	1	27.0042	70.7338	1.07	0
34	1	23.2912	36.265	0.625	0
35	1	77.5507	126.504	3.51	0
36	1	9.60083	40.3075	0.813	33.5695
37	1	31.5239	158.724	1.84	0.186479
38	1	14.841	16.5132	0.701	0
39	1	36.236	80.557	1.29	1.55121
40	1	39.4794	116.893	0.527	0.608317
41	1	34.6036	76.6627	1.71	0.471365
42	1	88.0024	12.8339	0.883	0
43	1	33.806	28.7751	1.18	1.57013
44	1	44.282	169.441	1.06	0
45	1	33.6448	3.5382	0.559	0.6656
46	1	55.7101	119.193	0.6	0.016254
47	1	8.92233	0.82	0.563	0.357587
48	1	21.6628	105.495	1.03	0.196294
49	1	35.5559	89.7808	0.669	1.61204
50	1	11.8016	88.0129	0.997	1.32498
51	1	28.4059	60.2769	1.03	3.26974
52	1	36.3971	40.028	2.7	1.00372
53	1	0	15.5449	0.658	0
54	1	64.2083	29.8747	1.03	0
55	1	28.1254	82.1421	0.392	0.292571
56	1	24.6255	12.6403	3.25	0
57	1	39.1436	85.6444	1.66	0
58	1	17.3485	131.326	1.07	2.87571
59	1	6.25476	173.074	0.89	0.274812
60	1	22.6852	36.019	0.896	1.3312
61	1	39.9694	120.501	0.879	0
62	1	29.5882	79.1414	1.08	0.227556
63	1	17.0443	84.4701	0.492	0.517069
64	1	11.5962	151.679	0.518	0.722389
65	1	21.6628	54.6145	0.998	10.6803
66	1	36.73	177.547	0.878	0
67	1	65.9873	25.0335	0.728	0
68	1	8.30916	142.285	0.472	11.0056
69	1	26.4475	22.3225	0.891	0
70	1	15.5869	64.3992	1.15	0.16254
71	1	65.7649	133.475	4.32	4.41728
72	1	36.6337	28.9064	0.838	0
73	1	41.5904	76.7931	0.514	0.098147
74	1	39.6319	8.96102	2.02	0
75	1	38.5088	88.5348	0.525	0.441661
76	1	30.5826	8.91273	1.65	1.10933
77	1	17.4138	44.5917	1.11	0
78	1	33.528	38.7823	1.31	0
79	1	16.5268	62.1813	0.612	0.922581
80	1	17.0497	81.7507	0.431	0
81	1	20.2247	32.6968	1.15	0.48092
82	1	39.9469	61.6595	3.21	1.88546
83	1	21.0464	65.3124	2.4	1.05651
84	1	3.67532	143.851	0.613	0
85	1	27.2895	258.136	2.05	0.812698
86	1	42.8315	13.5862	6.89	1.4336
87	1	25.5661	79.6633	1.93	0.637955
88	1	47.0219	0	0.805	1.24587
89	1	31.0865	41.687	2.17	0
90	1	25.4709	48.6928	7.31	0.121663
91	1	4.71772	86.9857	0.636	1.88578
92	1	36.0436	6.99569	7.43	3.64664
93	1	19.3485	51.2225	2.43	0.130032
94	1	24.4943	95.133	1.46	0.485053
95	1	20.6356	50.9616	0.536	19.1672
96	1	12.6234	67.9217	0.479	0.390095
97	1	71.0362	38.91	2.68	0
98	1	18.1703	18.6069	0.786	0.422032
99	1	65.073	126.117	1.52	0.152079
100	1	20.6356	2.4295	0.375	0.284626
101	1	11.8016	44.1775	0.963	0
102	1	17.6	223.107	1.96	0.638733
103	1	19.4029	235.436	1	5.76192
104	1	25.56	109.409	1.28	1.3348
105	1	37.1113	42.0901	0.366	6.16057
106	1	22.541	51.3693	7.65	0
107	1	40.5751	166.367	0.947	0.304158
108	1	33.9767	44.5689	0.962	0.828952
109	1	17.554	6.17	0.508	1.26781
110	1	13.9151	132.631	1.24	0.113778
111	1	25.8267	51.2225	0.767	7.87034
112	1	94.0065	44.2044	1.43	0
113	1	20.841	44.6994	0.743	9.63308
114	1	16.4372	87	0.605	0
115	1	20.4452	128.912	2.29	2.73743
116	1	21.4382	68.574	2.92	1.024
117	1	37.1906	21.7649	0.709	0.768
118	1	12.8702	57.7456	1.34	0.357587
119	1	19.7842	86.1471	0.863	0.212911
120	1	29.3792	57.3542	0.786	0.893968
121	1	50.1306	0	0.884	0
122	1	6.18302	67.7912	0.751	6.39215
123	1	12.2433	109.409	3.82	0.796444
124	1	23.9226	26.6955	0.659	1.12869
125	1	18.399	32.7794	3.18	0.646737
126	1	21.2899	32.7794	0.608	0
127	2	0	37.2329	0.45	2.00745
128	2	16.2558	67.42	0.796	2.4941
129	2	43.6373	60.4322	0.974	472.935
130	2	13.78	18.2262	0.351	0.182495
131	2	11.4688	201.776	0.881	0.352865
132	2	29.4685	24.0959	0.711	0.182495
133	2	42.1974	0.603025	1.52	27.4789
134	2	14.1975	0	0.497	0.48092
135	2	12.4365	175.684	0.849	0
136	2	30.5748	17.0413	1.06	0.755732
137	2	9.82111	253.7	0.874	1.32843
138	2	63.9448	15.9901	1.04	0.152079
139	2	31.015	108.365	0.782	0
140	2	12.4365	144.112	1.22	0.477405
141	2	27.317	0	0.791	0.353329
142	2	44.5735	153.505	0.198	0
143	2	24.6193	184.255	0.737	0.638733
144	2	19.21	126.369	1.69	5.4751
145	2	38.8515	19.9115	2.52	2.88552
146	2	47.6565	250.308	0.372	0
147	2	30.1345	25.6518	0.625	0.382773
148	2	29.166	146.982	2.66	0
149	2	27.9333	125.064	1.5	5.4751
150	2	32.7397	12.3446	1.07	0
151	2	10.9396	0	1.09	41.4347
152	2	70.0692	94.812	1.34	0.334574
153	2	36.707	71.6126	1.25	0.0912475
154	2	13.4162	7.79915	1.75	0.754526
155	2	15.078	0	0.767	0.3337
156	2	14.2856	223.172	0.632	0.249081
157	2	10.59	6.6043	1.24	0.0207568
158	2	39.2918	4.77783	0.583	0.98147
159	2	37.6741	155.745	1.85	0.560863
160	2	23.795	20.6943	1.99	2.70886
161	2	28.165	134.223	0.982	0.456238
162	2	16.5619	128.978	0.849	10.9622
163	2	14.6445	54.0035	1.04	0.699564
164	2	43.9584	0	0.707	0
165	2	55.0592	149.852	1.48	0
166	2	10.57	28.522	4.07	6.5744
167	2	17.4554	4.25598	0.994	0.117776
168	2	5.299	59.3142	1.26	0.456238
169	2	9.2667	105.756	1.03	0
170	2	31.6912	265.442	0.951	0
171	2	21.6817	197.34	0.873	0.249081
172	2	31.5	106.831	1.83	0.486653
173	2	12.0843	0	1.23	0.264997
174	2	53.9522	88.1037	1.56	1.67287
175	2	22.5622	4.25598	0.915	1.0011
176	2	21.412	50.0904	1.91	10.2038
177	2	14.7643	173.857	0.248	0
178	2	31.58	76.9233	1.07	1.55121
179	2	17.8671	105.713	1.97	71.5452
180	2	32.5899	19.3896	0.539	0.083027
181	2	1.28279	0.63428	0.605	6.50027
182	2	30.41	113.26	2.3	0.0304158

## Sheet: Table S3
Table S3A
Biomarker & levels	Progression-free survival (RECIST) in Pembro cohort
	N	P	P%	Follow-up		6-month		12-month		18-month		P-value
				Median	Range	Prob	95%CL	Prob	95%CL	Prob	95%CL
sPD-L1
0.0-24.2	28	23	82.1429	7.31667	0.67-42.07	0.6429	0.44-0.79	0.1607	0.05-0.34	0.1071	0.02-0.28	0.1118
24.3-70.1	28	27	96.4286	4.88333	0.27-37.30	0.4286	0.25-0.60	0.1071	0.03-0.25	0.0357	0.00-0.15
sB7-H3
0.0-0.5	29	28	96.5517	2.76667	0.27-15.00	0.3448	0.18-0.52	0.1034	0.03-0.24	-	-	0.005*
0.6-472.9	27	22	81.4815	8.66667	1.00-42.07	0.7407	0.53-0.87	0.1852	0.06-0.36	0.1389	0.04-0.31
sB7-H4
0.0-63.9	28	27	96.4286	2.46667	0.67-14.10	0.3929	0.22-0.57	0.0357	0.00-0.15	-	-	0.002*
64.0-265.4	28	23	82.1429	8.78333	0.27-42.07	0.6786	0.47-0.82	0.2435	0.10-0.43	0.0974	0.02-0.26
IFNG
0.2-1.0	28	25	89.2857	5.1	0.27-42.07	0.4286	0.25-0.60	0.0833	0.02-0.23	0.0833	0.02-0.23	0.3694
1.1-4.1	28	25	89.2857	7.53333	0.93-37.30	0.6429	0.44-0.79	0.2	0.07-0.37	0.05	0.00-0.20
Whole sample	56	50	89.2857	6.75	0.27-42.07	0.5357	0.40-0.66	0.1385	0.06-0.25	0.0615	0.01-0.16	-
Table S3B
Biomarker & levels	Overall survival in Pembro cohort
	N	D	D%	Follow-up		6-month		12-month		18-month		P-value
				Median	Range	Prob	95%CL	Prob	95%CL	Prob	95%CL
sPD-L1
0.0-24.2	28	14	50	13.8333	1.50-43.37	0.8571	0.66-0.94	0.7143	0.51-0.85	0.5556	0.33-0.73	0.007*
24.3-70.1	28	22	78.5714	9.9	0.27-38.23	0.5357	0.34-0.70	0.3929	0.22-0.57	0.3492	0.18-0.52
sB7-H3
0.0-0.5	29	22	75.8621	11.1	0.27-31.73	0.5862	0.39-0.74	0.4828	0.29-0.65	0.309	0.13-0.51	0.017*
0.6-472.9	27	14	51.8519	14.1333	1.13-43.37	0.8148	0.61-0.92	0.6255	0.42-0.78	0.5774	0.37-0.74
sB7-H4
0.0-63.9	28	18	64.2857	7.08333	1.07-43.37	0.5357	0.34-0.70	0.3929	0.22-0.57	0.3929	0.22-0.57	0.2315
64.0-265.4	28	18	64.2857	13.6	0.27-43.1	0.8571	0.66-0.94	0.7094	0.50-0.84	0.5067	0.29-0.69
IFNG
0.2-1.0	28	15	53.5714	13.6	0.27-43.37	0.6429	0.44-0.80	0.6071	0.40-0.76	0.4385	0.23-0.63	0.3867
1.1-4.1	28	21	75	10.9667	0.93-40.33	0.75	0.55-0.87	0.4952	0.30-0.66	0.4457	0.25-0.62
Whole sample	56	36	64.2857	12.65	0.27-43.4	0.6964	0.56-0.80	0.5519	0.41-0.67	0.4497	0.31-0.58	-

## Sheet: Table S4
Tables S4A
Biomarker & levels	Progression-free survival (RECIST) in Nivo cohort
	N	P	P%	Follow-up		6-month		12-month		18-month		P-value
				Median	Range	Prob	95%CL	Prob	95%CL	Prob	95%CL
sPD-L1
0.0-24.7	63	56	88.8889	2.7	0.60-66.70	0.381	0.26-0.50	0.2698	0.17-0.38	0.2063	0.12-0.31	0.1329
24.8-94.2	63	59	93.6508	1.86667	0.53-48.83	0.2857	0.18-0.40	0.1746	0.09-0.28	0.1429	0.07-0.24
sB7-H3
0.0-0.4	62	59	95.1613	1.86667	0.53-57.87	0.3065	0.20-0.42	0.1774	0.09-0.28	0.1129	0.05-0.21	0.0651
0.5-33.6	62	54	87.0968	2.78333	0.53-66.70	0.371	0.25-0.49	0.2742	0.17-0.39	0.2419	0.14-0.35
missing	2	-	-	-	-	-	-	-	-	-	-
sB7-H4
0.0-51.4	63	58	92.0635	2.3	0.53-66.70	0.3333	0.22-0.45	0.2222	0.13-0.33	0.1587	0.08-0.26	0.7124
51.5-738.1	62	56	90.3226	2	0.53-64.53	0.3387	0.22-0.46	0.2258	0.13-0.34	0.1935	0.11-0.30
missing	1	-	-	-	-	-	-	-	-	-	-
IFNG
0.4-1.0	65	61	93.8462	2.7	0.60-57.87	0.2923	0.19-0.40	0.1538	0.08-0.25	0.1231	0.06-0.22	0.4967
1.1-16.1	61	54	88.5246	1.76667	0.53-66.70	0.377	0.26-0.50	0.2951	0.19-0.41	0.2295	0.13-0.34
Whole sample	126	115	91.2698	2.08333	0.53-66.70	0.3333	0.25-0.42	0.2222	0.15-0.30	0.1746	0.11-0.25	-
Table S4B
Biomarker & levels	Overall survival in Nivo cohort
	N	D	D%	Follow-up		6-month		12-month		18-month		P-value
				Median	Range	Prob	95%CL	Prob	95%CL	Prob	95%CL
sPD-L1
0.0-24.7	63	52	82.5397	9.93333	0.60-70.93	0.6508	0.52-0.75	0.4444	0.32-0.56	0.3333	0.22-0.45	0.1235
24.8-94.2	63	55	87.3016	5.4	0.53-48.83	0.4921	0.36-0.61	0.3968	0.28-0.51	0.3175	0.21-0.43
sB7-H3
0.0-0.4	62	58	93.5484	5.35	0.53-60.07	0.4839	0.36-0.60	0.3548	0.24-0.47	0.2581	0.16-0.37	0.012*
0.5-33.6	62	47	75.8065	12	0.53-70.93	0.6774	0.55-0.78	0.5	0.37-0.62	0.402	0.28-0.52
missing	2	-	-	-	-	-	-	-	-	-	-
sB7-H4
0.0-51.4	63	55	87.3016	6.13333	0.53-67.63	0.5079	0.38-0.62	0.3968	0.28-0.51	0.3	0.19-0.42	0.1946
51.5-738.1	62	51	82.2581	9.73333	0.53-70.93	0.6452	0.51-0.75	0.4516	0.33-0.57	0.3548	0.24-0.47
missing	1	-	-	-	-	-	-	-	-	-	-
IFNG
0.4-1.0	65	58	89.2308	8.6	0.60-69.00	0.5846	0.46-0.69	0.4154	0.30-0.53	0.3217	0.21-0.44	0.7712
1.1-16.1	61	49	80.3279	8.86667	0.53-70.93	0.5574	0.42-0.67	0.4262	0.30-0.55	0.3279	0.21-0.45
Whole sample	126	107	84.9206	8.73	0.53-70.93	0.5714	0.48-0.65	0.4206	0.33-0.50	0.3248	0.24-0.41	-

## Sheet: Table S5
Table S5A
Biomarker & levels	Best RECIST response in Pembro cohort					RR	95% CL	P-value
	CR/PR/SD patients		NR patients		Total
	N	%	N	%	N
sPD-L1								0.738
0.0-24.2	20	71.4286	8	28.5714	28	1	(Ref.)
24.3-70.1	15	53.5714	13	46.4286	28	1.17076	0.47-2.95
sB7-H3								0.093
0.0-0.5	14	48.2759	15	51.7241	29	1	(Ref.)
0.6-472.9	21	77.7778	6	22.2222	27	0.508286	0.23-1.12
sB7-H4								0.014*
0.0-63.9	13	46.4286	15	53.5714	28	1	(Ref.)
64.0-265.4	22	78.5714	6	21.4286	28	0.465984	0.25-0.86
IFNG								0.709
0.2-1.0	15	53.5714	13	46.4286	28	1	(Ref.)
1.1-4.1	20	71.4286	8	28.5714	28	0.89129	0.49-1.63
Table S5B
Biomarker & levels	Best RECIST response in Nivo cohort					RR	95% CL	P-value
	CR/PR/SD patients		NR patients		Total
	N	%	N	%	N
sPD-L1								0.842
0.0-24.7	30	48.3871	32	51.6129	62	1	(Ref.)
24.8-94.2	25	40.9836	36	59.0164	61	0.966867	0.69-1.35
sB7-H3								0.86
0.0-0.4	27	44.2623	34	55.7377	61	1	(Ref.)
0.5-33.6	28	46.6667	32	53.3333	60	1.02537	0.78-1.35
sB7-H4								0.61
0.0-51.4	27	43.5484	35	56.4516	62	1	(Ref.)
51.5-738.1	28	46.6667	32	53.3333	60	1.07523	0.81-1.42
IFNG								0.462
0.4-1.0	29	46.0317	34	53.9683	63	1	(Ref.)
1.1-16.1	26	43.3333	34	56.6667	60	1.13081	0.82-1.57

## Sheet: Table S6
Patient's ID	Cohort (Nivo: 1; Pembro: 2)	EV-PD-L1 (%)	EV-B7-H3 (%)	EV-B7-H4 (%)
137	2	65.3	77.6	26.8
143	2	89.2	73.4	12.2
144	2	87.1	73.1	25.8
162	2	74.6	0.1	2.3
170	2	96.24	49.7	4.9
173	2	51.1	59.5	13.5
176	2	96.2	28.4	0.9
179	2	73.9	93.7	10.7
182	2	95.4	59.1	1.6

## Sheet: Table S7
Patient's ID	Best RECIST Response ( NR: Non Responder; CR/PR: Complete Responder/Partial responder)	EV-PD-L1 (%)	EV-B7H3 (%)	EV-PD-L1 (%)	EV-B7H3 (%)
		T0 (baseline, prior to therapy)		T1 (first CT assessment)
177	NR	83.4	22.3	88	27.2
176	NR	96	28	86.9	11.5
167	NR	90.65	13.35	88.7	27.28
157	NR	91.54	23.6	86.2	13.1
156	NR	92.93	43.28	91	19.1
154	NR	92.4	78.8	92.16	76.55
150	NR	94	55.59	93.2	47.3
146	NR	95.9	52.17	93.2	26.2
145	NR	94.15	72	95.06	70.8
141	NR	95.38	77.24	95.77	73.08
130	NR	94.4	33.2	92.6	22.4
178	CR/PR	85	10	22	37.5
174	CR/PR	92.13	18.5	67.74	30.25
168	CR/PR	69.9	13.2	14.2	23.5
166	CR/PR	93	40.4	27.6	46.4
162	CR/PR	74.55	0	5.72	7.6
155	CR/PR	71.7	2.6	12.8	34.9
151	CR/PR	93.3	11.2	13.8	61.5
139	CR/PR	93	13.8	14	55.5
135	CR/PR	89	12.3	10.82	10

## Sheet: Table S8
Biomarkers & time differences	Best RECIST response				Total	RR	95% CL	P-value
	CR/PR		NR
	N	%	N	%
PD-L1-EVs								0.003*
D<0	9	52.9	8	47.1	17	1	(Ref.)
D>0	0	0	3	100	3	5.67	1.80-17.9
B7-H3-EVs								0.019*
D<0	1	10	9	90	10	1	(Ref.)
D>0	8	80	2	20	10	0.29	0.11-0.81
